# Supplementary material for: Parents’ perspectives on a national child oral health promotion program: Sociodemographic influences and behavioral insights – A cross-sectional analysis
Source: PLoS One. 2026 Feb 27;21(2):e0334203. doi: 10.1371/journal.pone.0334203 (PMC12948110; doi:10.1371/journal.pone.0334203)
Supplement: S2 File — (XLSX) [file pone.0334203.s002.xlsx]

## Sheet: S2 File
codes	Grade	reltothechild	householdheadoccu	fatheredu	householdsize	motheredu	FluorideTherapyApproval	DentalRecordknowledge	DentalRecordSatisfaction	Fluoridetherapyknowledge	FluorideTherapySatisfaction	HealthEducationknowledge	HealthEducationSatisfaction	TreatmentNeedsknowledge	TreatmentNeedsSatisfaction	ImpactofProgramonBrushingHabits	ToothBrushingFrequency	FluorideToothpasteUsage	SugarySnacksConsumption	overallprogramsatisfactionscore	ovreallprogramknowledgescore
2	4	1	4	4	3	3	1	1	1	1	1	1	1	1	1	1	1	2	2	#NULL!	#NULL!
3	2	1	4	2	4	5	2	1	2	1	2	1	2	2	2	1	1	1	1	#NULL!	#NULL!
4	2	1	5	4	4	5	1	1	1	1	1	1	1	2	3	1	2	1	2	#NULL!	#NULL!
5	3	1	5	5	4	3	2	2	3	2	3	1	1	2	3	2	3	3	1	#NULL!	#NULL!
6	5	2	8	2	3	9	1	1	1	1	1	2	3	1	1	2	4	1	2	#NULL!	#NULL!
7	5	1	4	4	4	4	1	1	3	1	1	1	2	1	1	1	2	3	1	#NULL!	#NULL!
8	1	2	4	7	3	3	1	2	3	1	1	1	1	1	1	1	3	1	1	#NULL!	#NULL!
9	1	1	5	5	5	4	1	1	1	1	2	1	1	1	1	1	1	1	2	#NULL!	#NULL!
10	4	1	5	4	4	4	1	1	1	1	1	1	1	1	2	1	2	1	1	#NULL!	#NULL!
11	2	1	3	3	4	1	1	1	1	1	1	1	1	1	2	1	2	3	2	#NULL!	#NULL!
12	3	2	3	2	5	3	1	1	1	1	1	1	2	1	1	2	3	3	1	#NULL!	#NULL!
13	4	1	5	5	3	2	1	1	1	1	2	1	3	2	3	2	3	3	1	#NULL!	#NULL!
14	3	2	2	4	4	3	1	2	3	1	1	1	1	1	3	1	2	1	1	#NULL!	#NULL!
15	4	3	3	6	5	6	2	2	3	2	3	2	3	2	3	2	4	3	2	#NULL!	#NULL!
16	3	2	5	4	3	4	1	1	1	1	2	1	2	1	1	1	3	2	1	#NULL!	#NULL!
17	2	1	5	4	3	2	1	1	1	1	1	1	2	1	1	2	2	1	1	#NULL!	#NULL!
18	2	1	5	4	4	4	1	1	1	1	1	3	3	3	3	3	3	1	1	#NULL!	#NULL!
19	4	2	5	6	4	6	1	1	2	1	2	1	2	2	2	2	2	1	2	#NULL!	#NULL!
20	1	2	4	4	4	4	1	3	3	1	1	1	1	2	2	2	2	1	1	#NULL!	#NULL!
21	5	1	8	2	5	2	1	1	1	1	1	1	1	2	3	1	1	1	1	#NULL!	#NULL!
22	5	2	5	3	5	2	1	1	1	1	2	1	2	2	3	2	3	3	1	#NULL!	#NULL!
23	1	2	5	6	4	6	1	1	1	1	2	3	3	2	2	2	2	1	1	#NULL!	#NULL!
24	2	1	1	6	4	7	1	1	1	1	1	3	3	2	3	3	2	1	2	#NULL!	#NULL!
25	3	1	1	5	4	5	2	2	3	3	3	3	3	3	3	3	2	1	1	#NULL!	#NULL!
26	3	2	1	2	4	2	1	1	1	1	3	3	1	1	2	2	1	1	2	#NULL!	#NULL!
27	1	2	1	2	4	2	3	3	3	3	3	1	1	3	3	2	2	1	3	#NULL!	#NULL!
28	5	1	5	3	3	2	1	1	1	1	1	2	3	2	3	1	3	3	2	#NULL!	#NULL!
29	5	2	5	3	4	2	1	1	2	1	2	1	2	2	2	2	2	1	1	#NULL!	#NULL!
30	5	2	1	5	4	5	1	1	1	1	1	3	3	3	2	1	2	1	1	#NULL!	#NULL!
31	3	1	2	3	6	3	2	2	3	2	3	2	3	2	3	3	4	3	1	#NULL!	#NULL!
32	2	3	5	4	4	4	1	1	1	1	1	1	1	1	1	1	1	1	3	#NULL!	#NULL!
33	5	1	1	4	3	6	1	1	1	1	1	2	2	2	2	2	2	2	1	#NULL!	#NULL!
34	6	1	8	1	3	1	1	1	2	1	2	1	1	2	2	1	2	1	3	#NULL!	#NULL!
35	3	2	1	8	4	7	1	1	1	1	1	1	1	1	1	2	1	1	2	#NULL!	#NULL!
36	4	1	5	2	3	2	1	2	3	1	1	1	1	3	3	1	2	1	1	#NULL!	#NULL!
37	2	2	2	4	3	4	1	1	1	1	1	2	3	1	2	1	1	1	1	#NULL!	#NULL!
38	5	3	5	6	4	5	1	1	1	1	1	1	1	1	3	2	4	3	1	#NULL!	#NULL!
39	1	1	1	5	6	3	1	2	1	2	1	2	1	2	2	2	4	3	1	#NULL!	#NULL!
40	4	2	8	4	3	4	1	2	3	1	1	2	3	2	3	2	3	1	1	#NULL!	#NULL!
41	3	2	1	5	3	2	2	1	1	3	3	1	2	1	1	2	2	3	2	#NULL!	#NULL!
42	3	3	5	2	6	2	1	1	1	1	1	1	1	2	3	3	4	3	3	#NULL!	#NULL!
43	4	2	5	4	5	2	1	1	1	1	1	1	1	1	1	1	3	1	2	#NULL!	#NULL!
44	3	2	2	2	3	2	1	1	2	2	2	1	2	1	2	2	2	1	2	#NULL!	#NULL!
45	5	1	5	1	3	5	2	2	2	2	2	2	3	2	3	2	3	2	1	#NULL!	#NULL!
46	4	1	4	2	3	3	1	1	1	1	1	1	1	1	1	1	3	3	1	#NULL!	#NULL!
47	4	2	3	5	5	2	1	1	1	1	1	3	3	1	1	1	3	1	1	#NULL!	#NULL!
48	1	1	4	5	4	1	1	1	1	1	1	1	1	1	1	1	1	1	1	#NULL!	#NULL!
49	4	2	2	6	4	2	1	1	1	1	1	1	1	1	2	1	3	1	1	#NULL!	#NULL!
50	2	1	5	5	4	5	1	1	3	1	1	1	2	2	2	2	1	1	1	#NULL!	#NULL!
51	3	3	8	3	5	4	2	2	3	2	3	2	3	2	3	2	1	3	1	#NULL!	#NULL!
52	2	2	4	4	7	5	1	1	1	1	1	1	1	1	1	1	2	3	2	#NULL!	#NULL!
53	6	1	5	6	4	5	2	1	1	1	1	3	3	3	3	2	2	3	1	#NULL!	#NULL!
54	4	2	5	4	6	5	1	1	1	1	1	1	1	1	3	1	1	1	1	#NULL!	#NULL!
55	5	3	4	4	5	5	1	3	3	1	1	1	1	1	3	3	3	2	1	#NULL!	#NULL!
56	3	1	5	4	3	3	1	1	1	1	1	1	1	1	1	1	2	1	2	#NULL!	#NULL!
57	5	1	1	6	5	6	2	2	3	2	3	2	3	2	3	3	1	3	2	#NULL!	#NULL!
58	1	2	8	2	3	2	1	1	1	1	1	2	3	3	3	3	1	3	1	#NULL!	#NULL!
59	4	2	5	2	6	3	1	1	1	1	1	1	1	1	1	1	2	3	1	#NULL!	#NULL!
60	3	1	5	6	4	7	1	1	1	1	1	1	1	1	1	1	2	1	2	#NULL!	#NULL!
61	5	2	3	7	6	1	1	1	1	1	1	3	3	1	3	3	4	3	1	#NULL!	#NULL!
62	5	3	5	4	3	2	1	3	3	3	3	3	3	3	3	3	3	3	2	#NULL!	#NULL!
63	1	2	1	8	5	7	1	2	3	1	1	1	2	1	3	3	1	3	2	#NULL!	#NULL!
64	2	1	5	4	5	1	1	1	1	1	1	1	1	3	3	3	2	1	1	#NULL!	#NULL!
65	4	2	4	4	3	7	1	1	1	1	1	1	1	1	1	1	1	3	1	#NULL!	#NULL!
66	1	3	4	4	4	5	2	3	2	3	2	3	2	3	2	3	2	3	2	#NULL!	#NULL!
67	3	2	5	6	5	2	1	1	2	1	1	1	1	2	2	1	2	2	1	#NULL!	#NULL!
68	2	1	4	4	4	6	1	1	1	1	1	1	1	1	2	1	3	3	1	#NULL!	#NULL!
69	4	1	5	5	5	6	1	2	3	1	1	1	1	1	1	1	1	1	1	#NULL!	#NULL!
70	3	2	1	6	4	7	2	1	1	2	3	1	1	1	1	1	2	1	1	#NULL!	#NULL!
71	2	1	5	6	3	4	1	1	1	1	1	1	1	1	1	1	2	1	2	#NULL!	#NULL!
72	1	3	5	5	5	5	1	1	1	1	1	1	1	1	1	1	2	3	1	#NULL!	#NULL!
73	3	3	4	3	4	5	1	1	1	1	1	1	1	1	1	1	2	1	2	#NULL!	#NULL!
74	2	1	5	5	3	4	1	2	3	1	1	1	1	1	1	1	3	3	1	#NULL!	#NULL!
75	1	2	5	3	3	3	2	2	3	2	3	2	3	2	3	2	4	3	1	#NULL!	#NULL!
76	4	2	4	5	6	4	1	3	3	1	1	1	1	1	1	1	2	3	1	#NULL!	#NULL!
77	1	1	4	5	3	4	1	1	1	1	1	1	1	1	1	1	1	3	2	#NULL!	#NULL!
78	4	3	7	5	6	5	1	2	3	1	1	1	1	1	1	2	4	3	1	#NULL!	#NULL!
79	1	2	1	5	6	4	2	3	2	3	2	3	2	2	3	3	3	3	1	#NULL!	#NULL!
80	1	2	5	4	4	3	1	1	1	1	1	1	1	1	1	3	4	3	1	#NULL!	#NULL!
81	2	2	8	2	3	2	1	1	1	1	1	1	1	1	1	3	3	3	1	#NULL!	#NULL!
82	2	1	2	5	4	1	1	1	1	1	1	1	1	1	1	1	2	3	1	#NULL!	#NULL!
83	1	3	4	3	3	6	2	3	3	3	3	3	3	3	3	2	1	1	2	#NULL!	#NULL!
84	4	2	5	4	7	4	1	1	1	1	2	1	1	1	1	1	2	1	1	#NULL!	#NULL!
85	4	2	5	4	3	1	1	1	1	1	1	1	1	1	1	1	2	1	2	#NULL!	#NULL!
86	2	3	3	7	5	6	1	1	3	1	3	1	3	1	3	2	2	2	1	#NULL!	#NULL!
87	3	1	5	6	4	4	1	1	1	1	1	1	1	1	1	1	1	3	1	#NULL!	#NULL!
88	2	2	1	7	4	7	1	3	3	1	3	2	3	2	3	2	1	1	2	#NULL!	#NULL!
89	5	2	2	4	6	5	1	1	1	1	1	1	1	1	1	1	1	3	2	#NULL!	#NULL!
90	2	2	5	6	6	5	1	1	1	1	1	1	1	1	1	1	3	2	1	#NULL!	#NULL!
91	3	1	5	5	4	6	1	3	3	1	3	3	3	3	3	3	2	1	2	#NULL!	#NULL!
92	5	2	3	6	5	5	1	1	1	1	1	1	1	1	1	1	3	1	1	#NULL!	#NULL!
93	1	3	5	4	4	1	1	1	1	3	1	1	1	1	1	1	3	3	2	#NULL!	#NULL!
94	5	2	3	7	4	7	1	1	2	1	1	1	1	1	1	1	1	1	2	#NULL!	#NULL!
95	2	1	5	5	3	3	2	3	3	3	3	3	3	3	3	3	2	3	2	#NULL!	#NULL!
96	3	2	2	4	6	3	1	1	1	1	1	1	1	1	1	1	2	1	1	#NULL!	#NULL!
97	3	2	8	1	4	2	1	2	3	1	1	1	1	3	3	1	2	3	1	#NULL!	#NULL!
98	2	2	3	2	4	3	3	3	3	3	3	3	3	3	3	3	3	3	1	#NULL!	#NULL!
99	4	2	5	6	4	4	1	2	3	1	1	1	1	3	1	1	3	1	2	#NULL!	#NULL!
100	4	3	4	4	4	4	1	1	1	1	1	2	1	1	1	1	2	3	2	#NULL!	#NULL!
101	2	2	4	5	3	5	1	2	3	1	1	1	1	1	1	1	1	3	1	#NULL!	#NULL!
102	1	1	3	4	5	4	1	1	1	1	1	1	1	1	1	1	2	3	2	#NULL!	#NULL!
103	1	1	3	6	4	6	1	2	3	1	1	1	1	1	1	1	2	1	1	#NULL!	#NULL!
104	2	2	5	5	5	4	1	3	3	1	1	1	1	1	1	1	1	3	1	#NULL!	#NULL!
105	2	2	5	5	5	4	2	2	3	2	3	1	2	1	1	2	1	1	1	#NULL!	#NULL!
106	1	2	5	3	5	4	1	1	1	1	1	1	1	1	3	1	1	1	2	#NULL!	#NULL!
107	3	2	4	4	4	4	1	2	3	1	1	1	1	1	1	1	2	3	2	#NULL!	#NULL!
108	3	2	5	5	6	4	1	1	1	1	1	1	2	1	1	2	3	3	1	#NULL!	#NULL!
109	1	1	3	6	4	6	1	1	1	1	1	1	1	1	1	1	2	1	1	#NULL!	#NULL!
110	2	1	5	6	6	5	2	1	2	2	3	2	3	2	3	2	4	3	1	#NULL!	#NULL!
111	1	3	5	5	4	6	1	1	1	1	1	1	1	1	1	1	2	1	2	#NULL!	#NULL!
112	1	2	4	4	3	5	1	1	1	1	2	1	2	1	1	3	2	1	2	#NULL!	#NULL!
113	1	3	4	5	4	4	1	1	1	1	1	1	1	1	1	1	2	3	1	#NULL!	#NULL!
114	2	2	3	5	4	6	1	3	3	3	3	3	3	3	3	2	3	1	1	#NULL!	#NULL!
115	3	1	3	5	6	6	1	1	1	1	1	1	2	1	1	2	4	3	1	#NULL!	#NULL!
116	2	2	2	5	3	4	1	1	1	1	1	1	1	1	1	1	2	1	1	#NULL!	#NULL!
117	3	1	4	5	4	4	1	2	3	1	1	1	1	1	1	1	1	3	2	#NULL!	#NULL!
118	1	3	5	5	4	5	1	1	1	1	2	1	1	1	1	1	1	1	1	#NULL!	#NULL!
119	4	2	5	5	4	5	1	2	3	1	1	1	1	1	1	1	2	3	2	#NULL!	#NULL!
120	1	2	4	3	4	4	1	1	1	1	1	1	1	1	1	1	1	3	1	#NULL!	#NULL!
121	2	2	5	7	6	6	1	1	1	1	2	1	1	1	2	2	1	1	2	#NULL!	#NULL!
122	1	1	8	3	4	5	3	3	3	3	3	3	3	3	3	2	4	3	1	#NULL!	#NULL!
123	5	2	5	5	4	5	1	1	1	1	1	1	1	1	3	1	2	1	1	#NULL!	#NULL!
124	5	1	4	4	5	4	1	2	3	1	1	1	1	1	1	1	2	1	1	#NULL!	#NULL!
125	3	2	5	7	3	6	1	1	1	1	1	1	1	1	1	1	1	1	2	#NULL!	#NULL!
126	6	1	1	5	6	5	1	1	1	1	1	1	1	1	1	1	1	3	2	#NULL!	#NULL!
127	5	1	5	6	3	5	1	1	1	1	1	1	2	1	1	3	3	1	2	#NULL!	#NULL!
128	4	2	4	4	4	5	2	1	1	1	3	1	2	1	1	1	1	1	1	#NULL!	#NULL!
129	3	3	7	9	6	5	1	1	1	1	1	1	2	1	1	2	1	1	2	#NULL!	#NULL!
130	2	2	3	5	5	4	2	2	3	3	3	1	1	1	1	1	1	1	2	#NULL!	#NULL!
131	6	2	4	4	4	2	1	2	3	1	1	1	1	1	1	1	1	3	2	#NULL!	#NULL!
132	4	3	3	4	7	3	3	3	3	3	3	3	3	3	3	2	4	3	1	#NULL!	#NULL!
133	5	1	2	4	4	5	1	1	1	1	1	1	1	1	1	1	2	1	1	#NULL!	#NULL!
134	1	2	5	6	4	3	1	1	1	1	2	1	2	1	1	3	2	3	1	#NULL!	#NULL!
135	4	1	5	6	4	5	1	2	3	1	2	1	1	1	1	1	2	1	2	#NULL!	#NULL!
136	4	2	5	5	8	5	3	3	3	3	3	1	1	3	3	3	2	3	1	#NULL!	#NULL!
137	1	1	3	7	6	5	1	2	3	1	1	1	1	1	1	3	3	3	1	#NULL!	#NULL!
138	2	2	7	6	3	5	1	1	1	1	1	1	1	1	1	3	3	3	2	#NULL!	#NULL!
139	5	3	5	4	7	9	3	3	3	3	3	1	1	3	3	1	1	3	1	#NULL!	#NULL!
140	1	3	5	9	4	6	3	3	3	3	3	3	3	3	3	3	2	3	1	#NULL!	#NULL!
141	1	2	4	4	5	5	2	1	3	1	2	1	2	1	1	2	1	1	1	#NULL!	#NULL!
142	3	1	4	6	4	4	1	1	1	1	1	1	1	1	3	2	1	1	1	#NULL!	#NULL!
143	2	1	4	5	6	6	2	1	1	2	3	1	1	1	1	1	1	1	2	#NULL!	#NULL!
144	4	3	5	9	4	9	3	3	3	3	3	3	3	3	3	3	2	3	1	#NULL!	#NULL!
145	2	1	2	6	3	5	1	1	1	1	1	1	1	1	1	1	1	3	2	#NULL!	#NULL!
146	3	1	4	4	4	5	1	2	1	1	1	1	3	1	3	2	4	3	2	#NULL!	#NULL!
147	4	1	5	4	5	5	1	1	1	1	2	1	1	1	1	1	2	3	1	#NULL!	#NULL!
148	3	1	1	7	3	6	2	2	3	3	3	1	2	1	1	2	2	1	1	#NULL!	#NULL!
149	2	2	2	6	3	6	1	2	3	1	1	1	1	1	1	1	3	1	2	#NULL!	#NULL!
150	1	3	5	4	5	5	1	1	3	1	1	1	1	1	1	1	2	1	2	#NULL!	#NULL!
151	4	1	5	6	4	7	1	1	1	1	1	1	1	1	1	1	1	1	2	#NULL!	#NULL!
152	3	1	1	6	4	6	1	1	1	1	1	1	1	1	1	1	1	1	1	#NULL!	#NULL!
153	4	2	3	6	4	4	3	3	3	3	3	3	3	3	3	3	2	3	1	#NULL!	#NULL!
154	4	2	2	5	4	4	1	3	3	3	3	3	3	3	2	3	3	2	2	#NULL!	#NULL!
155	4	2	5	6	4	5	1	1	1	1	1	1	1	1	1	1	1	1	2	#NULL!	#NULL!
156	5	1	3	5	4	6	1	1	1	1	1	1	1	3	3	1	1	1	1	#NULL!	#NULL!
157	1	2	4	5	5	6	1	2	3	1	1	1	1	1	1	1	2	3	1	#NULL!	#NULL!
158	3	1	5	3	3	4	1	1	1	1	1	1	1	1	1	1	2	3	2	#NULL!	#NULL!
159	3	3	5	4	6	3	1	2	3	2	3	1	1	2	3	1	3	1	2	#NULL!	#NULL!
160	1	1	8	2	4	2	1	2	3	1	1	2	3	2	3	3	2	3	1	#NULL!	#NULL!
161	2	2	3	4	5	2	1	2	3	1	1	1	1	1	1	1	1	3	1	#NULL!	#NULL!
162	4	1	5	4	5	5	1	1	1	1	1	1	1	1	1	1	2	1	2	#NULL!	#NULL!
163	1	2	5	4	4	5	2	1	1	1	1	2	3	1	1	1	1	1	2	#NULL!	#NULL!
164	1	2	3	6	3	4	1	1	1	1	2	1	1	1	2	1	3	1	1	#NULL!	#NULL!
165	3	1	5	4	4	3	2	1	1	2	3	1	1	1	1	1	1	1	1	#NULL!	#NULL!
166	4	1	2	4	3	5	1	2	3	1	1	1	2	1	2	2	3	3	1	#NULL!	#NULL!
167	2	2	2	3	5	4	2	2	3	2	3	2	3	2	3	3	2	3	2	#NULL!	#NULL!
168	3	1	5	5	4	6	1	1	1	1	1	1	1	1	1	1	1	1	2	#NULL!	#NULL!
169	1	2	3	4	6	3	1	1	2	1	2	2	3	1	1	3	1	1	2	#NULL!	#NULL!
170	4	2	5	3	4	5	1	1	1	1	1	2	3	2	3	3	2	1	1	#NULL!	#NULL!
171	2	1	5	4	4	5	1	3	3	1	1	1	1	1	2	1	1	1	2	#NULL!	#NULL!
172	3	2	3	6	3	4	2	3	3	3	3	1	1	3	3	2	3	1	1	#NULL!	#NULL!
173	1	2	1	5	4	5	1	3	3	1	1	1	1	1	1	1	2	3	1	#NULL!	#NULL!
174	2	3	5	6	5	6	1	1	1	1	1	1	1	1	1	1	2	1	1	#NULL!	#NULL!
175	1	2	5	7	3	6	1	1	1	1	1	1	2	1	1	2	3	1	1	#NULL!	#NULL!
176	2	2	4	4	4	9	2	3	3	3	3	1	1	3	3	2	1	1	1	#NULL!	#NULL!
177	4	1	4	6	6	5	1	1	1	1	1	1	1	1	1	1	2	1	2	#NULL!	#NULL!
178	2	1	5	7	3	6	1	1	1	1	1	1	1	1	1	1	1	3	2	#NULL!	#NULL!
179	4	2	7	5	4	5	1	3	3	1	1	1	1	1	1	1	2	1	2	#NULL!	#NULL!
180	1	3	5	9	6	9	3	3	3	3	3	1	1	3	3	3	1	3	1	#NULL!	#NULL!
181	3	2	3	5	4	4	1	3	3	1	1	1	1	1	1	1	2	1	2	#NULL!	#NULL!
182	1	1	3	5	4	5	1	1	1	1	1	1	1	1	1	1	3	3	1	#NULL!	#NULL!
183	3	2	5	6	4	6	1	3	3	1	2	1	1	1	1	1	2	1	2	#NULL!	#NULL!
184	4	1	5	9	5	5	1	1	1	1	3	1	1	1	3	3	1	3	1	#NULL!	#NULL!
185	1	1	5	3	3	4	3	3	3	3	3	3	3	3	3	1	4	3	2	#NULL!	#NULL!
186	2	1	4	5	6	5	3	2	3	3	3	1	1	3	3	3	1	1	2	#NULL!	#NULL!
187	4	2	5	6	3	5	1	1	1	1	2	1	1	1	1	1	2	1	2	#NULL!	#NULL!
188	2	2	3	6	4	6	1	1	1	1	1	1	1	1	1	1	2	3	1	#NULL!	#NULL!
189	5	2	5	4	6	2	3	3	3	3	3	1	1	3	3	3	3	3	1	#NULL!	#NULL!
190	1	2	4	5	3	5	1	1	1	1	2	1	1	1	1	1	1	1	2	#NULL!	#NULL!
191	3	1	5	7	3	6	1	1	1	1	1	1	1	1	1	1	1	1	2	#NULL!	#NULL!
192	3	2	5	4	3	3	3	1	1	1	1	1	1	1	1	1	2	3	1	#NULL!	#NULL!
193	2	3	5	9	6	9	1	1	1	1	1	1	1	1	1	1	2	1	2	#NULL!	#NULL!
194	1	3	8	2	6	9	3	3	3	3	3	1	1	3	3	1	2	3	2	#NULL!	#NULL!
195	2	1	4	5	4	4	1	3	3	1	1	1	1	1	3	1	1	1	2	#NULL!	#NULL!
196	4	2	4	5	5	5	1	1	1	1	1	1	1	1	3	1	2	1	2	#NULL!	#NULL!
197	3	1	5	7	3	6	1	2	3	1	1	1	1	1	1	1	2	1	2	#NULL!	#NULL!
198	3	2	5	4	5	3	3	2	3	3	3	3	3	3	3	3	3	3	2	#NULL!	#NULL!
199	2	1	3	5	6	4	1	3	3	1	1	1	1	1	1	1	1	3	1	#NULL!	#NULL!
200	2	1	3	5	3	4	2	3	3	3	3	3	3	3	3	2	1	1	2	#NULL!	#NULL!
201	3	2	5	4	6	4	1	3	3	1	1	1	1	1	2	1	1	3	1	#NULL!	#NULL!
202	1	2	4	6	3	6	1	1	1	1	1	1	1	1	1	1	2	1	2	#NULL!	#NULL!
203	1	1	5	4	4	4	2	3	2	3	2	3	1	1	2	2	1	1	1	#NULL!	#NULL!
204	1	2	5	5	6	4	2	2	3	2	3	1	1	2	3	2	2	3	1	#NULL!	#NULL!
205	3	1	2	3	5	5	1	3	3	1	1	1	1	1	1	1	2	1	2	#NULL!	#NULL!
206	2	2	5	6	4	4	1	1	1	1	1	1	1	3	3	1	1	1	2	#NULL!	#NULL!
207	3	1	4	4	3	4	3	3	3	3	3	3	3	3	3	3	1	1	1	#NULL!	#NULL!
208	4	3	5	9	4	6	1	1	1	1	2	3	3	1	1	3	1	1	2	#NULL!	#NULL!
209	1	2	1	5	4	3	1	2	3	1	1	1	1	1	2	1	2	1	1	#NULL!	#NULL!
210	3	1	7	5	3	4	1	1	3	1	1	1	1	1	1	2	3	1	2	#NULL!	#NULL!
211	2	1	5	9	3	4	1	3	3	1	1	3	3	1	1	2	2	1	1	#NULL!	#NULL!
212	1	2	5	6	3	6	1	1	1	1	1	1	1	1	1	1	2	1	2	#NULL!	#NULL!
213	4	1	4	4	5	6	1	1	1	1	2	1	1	1	3	1	1	3	1	#NULL!	#NULL!
214	3	3	4	9	5	9	1	1	1	1	1	1	3	1	3	3	1	3	1	#NULL!	#NULL!
215	5	1	2	5	3	4	1	2	3	1	1	1	1	1	2	1	1	1	1	#NULL!	#NULL!
216	2	1	5	5	4	5	1	3	3	1	1	1	1	2	3	2	4	3	1	#NULL!	#NULL!
217	2	2	4	6	3	6	2	2	3	1	2	1	1	2	3	1	2	1	2	#NULL!	#NULL!
218	1	1	5	4	4	5	1	2	3	1	1	1	1	2	3	1	1	1	1	#NULL!	#NULL!
219	1	1	5	6	3	4	1	1	1	1	1	2	3	2	3	3	1	1	2	#NULL!	#NULL!
220	4	1	7	4	3	4	1	3	3	1	1	1	1	1	1	1	3	1	1	#NULL!	#NULL!
221	4	2	3	4	6	4	3	2	3	2	3	1	1	1	1	1	3	1	2	#NULL!	#NULL!
222	1	2	2	5	4	7	1	1	1	1	2	1	1	2	3	1	3	1	2	#NULL!	#NULL!
223	3	1	4	6	4	7	1	1	1	1	2	1	2	2	3	2	4	3	1	#NULL!	#NULL!
224	2	2	5	3	4	4	3	3	3	3	3	3	3	3	3	3	3	3	1	#NULL!	#NULL!
225	3	2	3	4	4	4	1	3	3	1	1	1	1	1	1	1	1	3	1	#NULL!	#NULL!
226	3	2	4	4	3	3	2	3	3	3	3	3	2	3	3	2	3	1	2	#NULL!	#NULL!
227	2	2	5	6	4	6	1	1	1	1	1	1	1	3	3	1	1	1	1	#NULL!	#NULL!
228	3	1	2	4	4	5	1	1	1	1	1	1	1	1	1	1	2	1	1	#NULL!	#NULL!
229	1	1	5	3	6	3	1	3	3	1	1	1	1	1	2	1	2	1	1	#NULL!	#NULL!
230	4	1	1	6	4	6	1	3	3	1	1	1	1	2	3	1	3	1	2	#NULL!	#NULL!
231	4	1	4	4	4	5	1	2	3	1	1	1	1	1	1	1	1	3	1	#NULL!	#NULL!
232	5	2	5	4	6	5	2	3	3	3	3	2	3	1	1	2	2	1	2	#NULL!	#NULL!
233	3	2	2	4	3	4	1	1	1	1	1	1	1	2	3	1	1	1	2	#NULL!	#NULL!
234	3	1	5	4	6	5	2	2	3	2	3	1	1	2	3	2	2	1	2	#NULL!	#NULL!
235	2	3	5	9	7	9	1	2	3	1	2	1	1	2	3	1	1	3	2	#NULL!	#NULL!
236	6	2	5	4	4	5	1	1	1	1	2	1	1	2	3	3	1	3	2	#NULL!	#NULL!
237	1	2	4	7	3	7	1	1	1	1	2	1	1	2	3	1	1	1	1	#NULL!	#NULL!
238	2	1	5	4	4	2	2	3	2	3	2	3	1	1	2	2	1	1	1	#NULL!	#NULL!
239	2	3	5	9	6	6	2	2	3	2	3	2	3	2	3	2	2	1	1	#NULL!	#NULL!
240	4	2	3	6	3	7	1	1	1	1	1	1	1	1	1	1	1	1	2	#NULL!	#NULL!
241	2	2	4	5	4	5	1	1	1	1	1	1	1	2	3	1	1	3	1	#NULL!	#NULL!
242	1	1	4	5	5	5	3	3	3	3	1	1	1	2	3	3	2	1	2	#NULL!	#NULL!
243	2	1	5	7	4	7	1	1	1	1	2	1	1	1	3	1	2	1	1	#NULL!	#NULL!
244	1	1	4	4	5	4	3	2	3	1	1	1	2	3	3	2	3	3	1	#NULL!	#NULL!
245	3	3	5	9	6	9	1	1	2	1	2	1	1	1	1	1	1	1	2	#NULL!	#NULL!
246	4	1	3	6	3	6	1	2	3	1	1	1	1	2	3	1	1	1	1	#NULL!	#NULL!
247	2	2	5	3	4	4	3	2	3	2	3	2	3	2	3	2	1	1	2	#NULL!	#NULL!
248	3	2	2	5	4	4	1	2	3	1	1	1	1	1	1	1	1	3	2	#NULL!	#NULL!
249	4	1	4	4	5	4	2	2	3	2	3	2	3	1	1	2	1	1	2	#NULL!	#NULL!
250	3	2	5	5	3	4	1	2	3	1	1	1	1	1	1	1	2	1	2	#NULL!	#NULL!
251	2	2	5	3	5	3	3	3	3	3	3	3	3	3	3	3	3	1	2	#NULL!	#NULL!
252	1	2	5	4	4	4	1	1	1	1	1	1	1	1	1	1	2	3	1	#NULL!	#NULL!
253	4	2	4	5	5	9	1	1	3	1	1	1	1	1	2	1	2	1	1	#NULL!	#NULL!
254	3	1	5	5	4	6	2	2	3	2	3	1	2	2	3	2	3	3	1	#NULL!	#NULL!
255	2	1	3	5	3	4	1	1	1	1	2	1	1	1	1	3	1	3	2	#NULL!	#NULL!
256	4	2	1	6	3	7	1	1	1	1	1	1	2	1	1	2	2	1	1	#NULL!	#NULL!
257	1	2	4	4	3	5	1	3	3	1	1	1	1	2	3	1	1	3	1	#NULL!	#NULL!
258	5	2	2	5	4	5	1	1	1	1	1	1	1	2	3	1	2	3	1	#NULL!	#NULL!
259	1	2	5	7	3	6	1	1	1	1	1	1	1	1	1	1	2	1	2	#NULL!	#NULL!
260	3	2	3	4	3	5	3	3	3	3	3	3	3	3	3	3	1	3	1	#NULL!	#NULL!
261	1	1	5	5	4	4	1	1	1	1	1	1	1	1	1	1	1	3	2	#NULL!	#NULL!
262	1	1	3	4	3	5	1	3	3	1	2	1	1	1	1	1	2	1	1	#NULL!	#NULL!
263	4	2	4	5	4	3	1	3	3	1	1	1	1	1	1	1	1	1	1	#NULL!	#NULL!
264	2	1	5	6	4	5	1	1	1	1	2	1	1	1	1	1	1	1	2	#NULL!	#NULL!
265	2	3	5	9	4	9	3	3	3	3	3	3	3	3	3	3	3	3	1	#NULL!	#NULL!
266	4	1	2	4	4	4	1	3	3	1	1	1	1	1	3	1	1	1	2	#NULL!	#NULL!
267	1	1	5	6	5	6	1	1	1	1	1	1	2	1	3	2	3	1	2	#NULL!	#NULL!
268	2	2	5	5	3	6	1	3	3	1	1	1	1	1	3	1	2	1	2	#NULL!	#NULL!
269	2	2	5	6	6	1	1	1	1	3	1	1	1	1	3	2	2	1	2	#NULL!	#NULL!
270	1	2	3	6	3	4	2	3	3	3	3	1	3	1	3	2	3	1	1	#NULL!	#NULL!
271	2	2	4	6	4	7	1	1	1	1	1	1	1	1	1	1	1	1	2	#NULL!	#NULL!
272	3	1	5	4	3	5	1	1	1	1	2	1	1	1	1	1	2	1	1	#NULL!	#NULL!
273	1	2	3	4	4	4	1	3	3	1	3	1	1	1	3	2	3	1	1	#NULL!	#NULL!
274	3	1	5	5	4	5	1	1	1	1	1	1	1	1	1	1	1	3	2	#NULL!	#NULL!
275	1	1	5	5	4	5	1	1	1	1	2	1	1	1	3	1	1	1	2	#NULL!	#NULL!
276	3	1	3	4	4	4	2	3	3	3	3	1	1	1	3	1	2	1	1	#NULL!	#NULL!
277	3	2	5	4	4	5	1	3	3	1	1	1	1	1	1	1	2	1	2	#NULL!	#NULL!
278	4	2	5	3	4	3	2	3	3	3	3	3	3	1	1	3	2	3	1	#NULL!	#NULL!
279	1	2	3	5	5	5	1	1	1	1	1	1	1	1	1	1	2	3	2	#NULL!	#NULL!
280	4	2	5	6	5	6	1	1	3	1	1	1	1	1	1	1	1	1	1	#NULL!	#NULL!
281	1	2	5	4	4	5	1	3	3	1	2	1	2	1	1	2	4	2	1	#NULL!	#NULL!
282	2	2	5	6	4	4	1	1	1	1	1	1	1	1	1	1	1	1	2	#NULL!	#NULL!
283	4	1	5	5	3	5	1	1	1	1	2	1	1	1	2	2	2	1	1	#NULL!	#NULL!
284	1	2	3	4	4	4	2	3	3	3	3	1	1	2	3	2	3	1	1	#NULL!	#NULL!
285	3	1	5	3	4	4	1	3	3	1	1	1	1	1	1	1	2	3	1	#NULL!	#NULL!
286	3	2	5	5	4	5	1	1	1	1	2	1	1	1	1	1	1	1	2	#NULL!	#NULL!
287	4	2	5	5	5	4	1	1	1	1	1	1	1	1	2	1	1	1	1	#NULL!	#NULL!
288	4	1	3	6	4	5	2	1	1	3	3	1	1	1	1	1	1	1	1	#NULL!	#NULL!
289	3	1	5	5	5	6	1	3	3	1	1	1	2	1	3	2	3	3	1	#NULL!	#NULL!
290	4	2	1	6	3	5	1	1	1	1	1	1	2	1	2	2	3	3	1	#NULL!	#NULL!
291	4	1	5	5	4	5	1	1	1	1	2	1	1	1	1	1	2	3	1	#NULL!	#NULL!
292	1	2	2	4	4	4	2	2	3	3	3	3	3	1	1	3	3	3	1	#NULL!	#NULL!
293	3	1	5	6	4	7	1	1	1	1	1	1	1	1	1	1	1	1	2	#NULL!	#NULL!
294	2	1	5	5	4	4	1	3	3	1	1	1	1	1	1	1	1	3	1	#NULL!	#NULL!
295	2	3	5	4	4	4	3	3	3	3	3	3	3	1	1	2	3	1	1	#NULL!	#NULL!
296	4	1	5	4	5	5	2	1	1	3	3	1	1	1	1	1	2	3	1	#NULL!	#NULL!
297	2	2	3	7	3	6	1	1	1	1	1	1	1	1	1	1	1	1	1	#NULL!	#NULL!
298	3	2	5	5	4	5	1	3	3	1	2	1	1	1	3	2	2	1	1	#NULL!	#NULL!
299	2	1	3	5	4	4	1	1	1	1	1	1	2	1	1	2	3	1	1	#NULL!	#NULL!
300	4	2	4	6	5	6	2	1	1	3	3	1	1	1	1	1	1	1	2	#NULL!	#NULL!
301	3	1	5	6	3	5	1	3	3	1	2	1	1	1	1	1	1	1	2	#NULL!	#NULL!
302	3	2	3	5	5	5	1	1	1	1	1	1	1	1	1	1	1	1	1	#NULL!	#NULL!
303	4	2	5	6	4	4	2	2	3	3	3	2	3	1	1	2	3	1	1	#NULL!	#NULL!
304	2	2	5	5	5	5	1	1	1	1	2	1	1	1	1	1	1	3	1	#NULL!	#NULL!
305	3	1	5	5	4	6	1	1	3	1	1	1	1	1	1	1	1	1	2	#NULL!	#NULL!
306	1	1	5	5	5	4	1	1	1	1	1	1	1	1	2	1	1	1	2	#NULL!	#NULL!
307	3	1	5	6	3	7	2	2	3	3	3	1	1	1	1	2	2	1	1	#NULL!	#NULL!
308	2	2	5	4	4	4	1	2	3	1	1	1	1	1	1	1	1	1	1	#NULL!	#NULL!
309	1	2	3	4	4	5	1	1	1	1	2	1	1	1	1	1	1	3	2	#NULL!	#NULL!
310	2	2	2	5	4	6	1	1	3	1	1	1	1	2	3	1	2	2	2	#NULL!	#NULL!
311	3	2	5	5	4	5	1	1	1	1	1	1	1	1	1	1	2	1	1	#NULL!	#NULL!
312	2	2	5	3	4	3	1	1	1	1	1	1	1	1	1	1	1	3	1	#NULL!	#NULL!
313	3	3	6	4	7	1	1	1	1	2	1	1	1	1	1	1	1	1	2	#NULL!	#NULL!
314	1	1	5	5	3	6	2	2	3	3	3	1	2	1	3	2	3	1	2	#NULL!	#NULL!
315	1	2	3	6	4	3	1	1	1	1	1	1	1	1	1	1	2	1	2	#NULL!	#NULL!
316	5	1	4	7	3	3	3	1	1	1	1	1	1	1	2	1	1	1	1	#NULL!	#NULL!
317	3	1	5	5	3	6	1	1	3	1	2	1	1	1	1	1	1	3	1	#NULL!	#NULL!
318	3	1	4	5	3	5	1	1	1	1	1	1	1	1	1	1	1	1	1	#NULL!	#NULL!
319	3	2	3	6	5	6	2	2	3	2	3	2	3	2	3	2	3	1	1	#NULL!	#NULL!
320	1	1	5	4	5	5	1	1	1	1	1	1	3	1	1	1	2	3	2	#NULL!	#NULL!
321	2	3	5	9	5	4	1	2	3	1	2	1	1	1	1	1	2	3	1	#NULL!	#NULL!
322	1	1	2	5	3	6	1	1	1	1	1	1	1	1	2	1	1	1	1	#NULL!	#NULL!
323	3	1	5	6	4	6	1	1	1	1	2	1	2	1	1	2	3	1	1	#NULL!	#NULL!
324	4	2	5	4	5	4	1	1	1	1	1	1	1	1	1	1	1	1	1	#NULL!	#NULL!
325	3	1	5	6	4	5	1	1	3	1	1	1	1	1	1	1	1	3	2	#NULL!	#NULL!
326	1	1	2	5	4	6	1	1	1	1	1	1	1	1	1	1	1	1	2	#NULL!	#NULL!
327	3	2	5	4	5	5	1	1	3	1	1	1	3	1	1	1	2	1	1	#NULL!	#NULL!
328	4	2	4	5	6	5	2	3	3	2	3	1	1	1	1	2	1	1	1	#NULL!	#NULL!
329	1	2	5	6	3	7	1	2	3	1	1	1	1	1	2	1	1	1	2	#NULL!	#NULL!
330	3	1	5	6	4	6	1	1	1	1	1	1	3	1	1	1	1	1	2	#NULL!	#NULL!
331	3	1	3	4	4	4	1	1	1	1	2	1	1	1	1	1	2	3	1	#NULL!	#NULL!
332	2	2	4	3	3	4	1	1	1	1	1	1	1	1	3	1	2	1	1	#NULL!	#NULL!
333	4	2	5	6	4	4	1	1	1	1	1	1	1	2	3	1	1	1	2	#NULL!	#NULL!
334	1	2	2	5	5	5	1	1	3	1	2	1	1	1	1	1	2	1	1	#NULL!	#NULL!
335	2	1	5	3	5	4	2	2	3	2	3	1	2	1	2	2	4	2	1	#NULL!	#NULL!
336	2	2	5	6	4	5	1	1	1	1	1	1	1	1	3	1	3	1	1	#NULL!	#NULL!
337	2	3	5	5	5	4	1	1	1	1	1	2	3	1	1	1	1	1	2	#NULL!	#NULL!
338	2	2	2	5	4	6	1	1	1	1	1	1	1	2	3	1	1	3	1	#NULL!	#NULL!
339	2	1	3	4	4	5	1	2	3	1	2	1	2	1	1	1	3	1	2	#NULL!	#NULL!
340	3	2	8	3	4	3	1	1	1	1	1	1	1	2	3	1	4	1	1	#NULL!	#NULL!
341	3	1	1	6	4	6	2	2	3	2	3	1	1	1	3	2	4	1	1	#NULL!	#NULL!
342	4	2	5	4	3	5	1	1	1	1	1	1	1	1	2	1	1	1	1	#NULL!	#NULL!
343	1	1	4	4	5	5	2	3	3	2	3	1	2	1	1	3	3	3	2	#NULL!	#NULL!
344	1	2	3	6	4	6	1	1	1	1	1	1	1	1	2	1	1	1	1	#NULL!	#NULL!
345	3	2	2	4	5	4	1	3	3	1	1	1	1	1	1	1	1	1	2	#NULL!	#NULL!
346	2	2	5	4	3	4	2	2	3	2	3	1	1	1	1	1	4	3	1	#NULL!	#NULL!
347	4	1	1	5	6	4	1	2	3	1	1	1	1	1	1	2	3	3	1	#NULL!	#NULL!
348	1	2	2	5	4	6	1	1	1	1	1	1	2	1	1	1	1	1	2	#NULL!	#NULL!
349	2	1	1	6	3	5	1	1	1	1	2	1	1	1	1	1	1	1	2	#NULL!	#NULL!
350	3	1	5	4	4	5	1	1	1	1	1	1	1	1	1	1	1	3	1	#NULL!	#NULL!
351	2	1	5	4	6	1	1	1	1	1	1	1	1	1	1	1	2	1	2	#NULL!	#NULL!
352	1	2	5	6	3	5	1	1	1	1	2	1	1	1	1	1	1	3	1	#NULL!	#NULL!
353	3	1	3	5	5	6	1	3	3	1	1	1	1	1	3	1	1	1	1	#NULL!	#NULL!
354	4	1	5	7	4	6	1	1	1	1	1	1	1	1	2	1	1	3	2	#NULL!	#NULL!
355	3	2	3	5	5	4	1	1	1	1	1	1	3	1	3	1	3	1	1	#NULL!	#NULL!
#NULL!	#NULL!	#NULL!	#NULL!	#NULL!	#NULL!	#NULL!	#NULL!	#NULL!	#NULL!	#NULL!	#NULL!	#NULL!	#NULL!	#NULL!	#NULL!	#NULL!	#NULL!	#NULL!	#NULL!	#NULL!	#NULL!
